# Supplementary material for: Mitochondrial Genomes of Two Thaparocleidus Species (Platyhelminthes: Monogenea) Reveal the First rRNA Gene Rearrangement among the Neodermata
Source: Int J Mol Sci. 2019 Aug 28;20(17):4214. doi: 10.3390/ijms20174214 (PMC6747449; doi:10.3390/ijms20174214)
Supplement: Supplementary file 1 [file ijms-20-04214-s001.zip]

Archive with 8 entries (8 files):
- ijms-573981-SI legends.docx
- Supplementary Figure S1.pdf
- Supplementary Figure S2.pdf
- Supplementary Table S1.xlsx
- Supplementary Table S2.xlsx
- Supplementary Table S3.xlsx
- Supplementary Table S4.docx
- Supplementary Table S5.xlsx
