# Supplementary material for: Mitochondrial Genomes of Two Thaparocleidus Species (Platyhelminthes: Monogenea) Reveal the First rRNA Gene Rearrangement among the Neodermata
Source: Int J Mol Sci. 2019 Aug 28;20(17):4214. doi: 10.3390/ijms20174214 (PMC6747449; doi:10.3390/ijms20174214)
Supplement: Supplementary file 1 [file ijms-20-04214-s001.zip › Supplementary Table S1.xlsx]

## Sheet: overlapping_regions_summary
Organism	cox3_trnG	cytb_nad4L	nad4L_nad4	trnF_trnM	nad2_trnV	trnI_trnK	nad6_trnY	nad5_cox3	trnA_trnD	trnG_trnG	trnF_trnQ	cox1_trnT	nad5_cox1	cox3_trnH	trnQ_trnF	trnP_trnI	nad3_cox1	cox1_trnC	nad3_cox3	trnC_rrnS	trnL1_trnS2	trnS2_trnL2	trnG_cox3	trnS1_trnW	trnL1_cox1	cox2_trnE	trnE_nad6	trnR_nad5	trnW_cox1	trnY_trnL1	trnK_trnS1	nad3_trnS1	nad1_trnN	trnW_cox3	nad4_trnT	nad3_trnW	trnY_trnR	atp6_nad2	trnT_rrnL	trnQ_trnM	trnV_trnA	trnG_cytb	nad4_trnQ	rrnS_cox2	nad5_trnG	trnH_cox3	trnR_trnC	cox3_trnC	cox2_trnM
Gyrodactylus brachymystacis NC_031337	N	N	Y	N	N	Y	N	N	N	N	N	N	N	Y	N	Y	N	N	N	N	N	N	N	N	N	N	N	N	N	N	N	N	N	N	N	N	N	N	Y	N	Y	N	N	N	N	Y	N	N	N
Euryhaliotrema johnii	N	Y	Y	Y	N	N	N	N	N	N	N	N	N	N	Y	Y	N	N	N	N	N	N	N	N	N	Y	N	N	Y	N	N	N	Y	N	N	N	N	N	N	N	N	N	N	N	N	N	N	N	N
Pseudochauhanea macrorchis NC_016950	N	N	Y	N	N	N	N	N	N	N	N	N	N	N	N	N	N	N	N	N	N	N	Y	N	N	N	N	N	N	N	N	N	N	N	N	N	N	N	N	N	N	N	N	N	N	N	Y	N	N
Thaparocleidus asoti	N	Y	N	Y	N	N	N	N	Y	N	N	N	N	Y	Y	Y	Y	Y	N	N	N	N	N	N	N	N	N	N	N	N	N	N	N	N	N	N	N	N	N	N	N	N	N	N	N	N	N	N	N
Pseudorhabdosynochus yangjiangensis JQ038231	N	N	Y	N	N	N	N	N	N	N	N	N	N	N	Y	Y	N	N	N	N	N	N	N	N	N	N	N	N	N	N	N	N	N	Y	Y	Y	N	N	N	N	N	N	N	N	N	N	N	N	N
Gyrodactylus salaris NC_008815	N	N	Y	N	N	N	N	N	N	N	N	N	N	Y	N	Y	N	N	N	N	N	Y	Y	N	N	N	N	N	N	N	N	Y	N	N	N	N	N	N	Y	N	Y	N	N	N	N	N	N	N	N
Cichlidogyrus mbirizei MG970257	N	Y	Y	Y	Y	N	N	N	N	Y	N	N	N	N	Y	Y	N	N	N	N	N	N	N	N	N	N	N	N	N	N	N	N	N	N	N	N	N	N	N	N	N	N	N	N	N	N	N	N	N
Lepidotrema longipenis NC_039617	N	N	Y	Y	N	N	N	N	N	N	N	N	N	N	N	N	N	N	N	N	N	N	N	N	N	N	N	N	Y	N	N	N	N	N	N	N	N	N	N	N	N	N	N	N	N	N	N	N	N
Sindiplozoon sp. DZ-2018 MG458326	N	Y	Y	N	N	N	N	N	N	N	N	N	N	N	N	N	N	N	N	N	N	N	N	N	N	N	N	Y	N	N	N	N	N	N	N	N	N	N	N	N	N	N	N	N	N	Y	N	N	N
Dactylogyrus lamellatus NC_035610	N	Y	Y	Y	N	N	N	N	Y	N	N	N	N	N	Y	Y	N	N	N	N	Y	N	N	N	N	N	N	Y	Y	Y	N	N	N	N	N	N	N	N	N	N	N	N	N	N	N	N	N	N	N
Benedenia hoshinai NC_014591	N	Y	N	N	N	N	N	N	N	Y	Y	Y	N	N	N	N	N	N	N	N	N	N	N	N	N	N	N	N	N	N	N	N	N	N	N	N	N	N	N	N	N	N	N	N	N	N	N	N	N
Ancyrocephalus mogurndae	N	Y	Y	Y	N	N	N	N	N	N	N	Y	N	Y	Y	N	N	N	N	N	N	N	N	N	N	Y	N	N	Y	N	Y	N	N	N	N	N	N	N	N	N	N	N	N	N	N	N	N	N	N
Polylabris halichoeres NC_016057	N	N	Y	N	N	N	N	N	N	N	N	N	N	N	Y	Y	N	N	N	N	N	N	N	N	N	N	N	Y	N	N	N	N	N	N	N	N	N	N	N	N	N	N	Y	N	N	N	N	N	N
Cichlidogyrus sclerosus JQ038226	N	N	N	Y	Y	N	N	N	N	N	N	N	N	N	Y	Y	N	N	Y	Y	Y	Y	N	N	N	N	N	N	N	N	N	N	N	N	N	N	N	N	N	N	N	N	N	N	N	N	N	N	N
Paratetraonchoides inermis NC_036305	N	N	Y	Y	N	N	N	N	N	N	N	Y	N	N	Y	N	N	N	N	N	N	N	N	N	N	Y	N	N	N	Y	N	N	N	N	N	N	N	N	N	N	N	N	N	N	N	N	N	N	N
Gyrodactylus parvae NC_031438	N	N	Y	N	N	Y	N	N	N	N	N	N	N	N	N	Y	N	N	N	N	N	N	Y	N	N	N	N	N	N	N	N	N	N	N	N	N	N	N	Y	N	Y	N	N	N	N	N	N	N	N
Tetrancistrum nebulosi NC_018031	N	N	Y	Y	N	N	Y	N	N	N	N	N	N	N	Y	Y	N	N	N	Y	Y	N	N	N	Y	Y	Y	Y	N	N	N	N	N	N	N	N	N	N	N	N	N	N	N	N	N	N	N	N	N
Tetraonchus monenteron	N	N	Y	Y	N	N	N	N	N	N	N	N	N	N	N	Y	N	N	N	N	N	N	N	N	N	Y	N	N	N	N	N	N	Y	N	N	N	N	N	N	N	N	N	N	N	N	N	N	N	N
Benedenia seriolae NC_014291	N	N	N	N	N	N	N	Y	Y	N	N	N	N	N	N	N	N	N	N	N	N	N	N	N	N	N	N	N	N	N	N	N	N	N	N	N	N	N	N	N	N	N	N	N	N	N	N	N	N
Gyrodactylus derjavinoides NC_010976	N	N	Y	N	Y	N	N	N	N	N	N	N	N	N	N	Y	N	N	N	N	N	Y	Y	N	N	N	N	N	N	N	N	N	N	N	N	N	N	N	N	N	N	N	N	N	N	N	N	N	N
Gyrodactylus kobayashii NC_030050	N	Y	Y	N	N	N	N	N	N	N	N	N	N	N	N	Y	N	N	N	N	N	N	Y	N	N	N	N	N	N	N	N	N	Y	N	N	N	N	N	Y	N	N	N	N	N	N	N	N	N	N
Microcotyle sebastis NC_009055	N	N	Y	N	Y	N	Y	N	N	N	N	N	N	N	Y	N	N	N	N	N	N	N	N	N	N	N	N	N	N	N	N	N	N	N	N	N	N	N	N	N	N	N	N	N	N	N	N	N	N
Aglaiogyrodactylus forficulatus NC_030339	N	N	Y	N	N	N	N	N	N	N	N	N	N	N	N	Y	N	N	N	Y	N	N	N	N	N	N	N	N	Y	N	N	N	Y	N	N	N	N	N	N	N	N	Y	Y	Y	Y	N	N	N	N
Thaparocleidus varicus	N	Y	Y	Y	N	N	N	N	N	N	N	N	Y	Y	Y	Y	N	N	N	N	N	N	N	N	N	N	N	N	N	N	N	N	N	N	N	N	N	N	N	N	N	N	N	N	N	N	N	N	N
Paradiplozoon opsariichthydis MG458327	N	Y	N	N	N	N	Y	N	N	N	N	N	N	N	N	N	N	N	N	N	N	N	N	N	N	N	N	N	N	N	N	N	N	N	N	N	N	N	N	N	N	N	N	N	N	Y	N	Y	Y
Cichlidogyrus halli MG970255	N	N	Y	Y	Y	N	N	N	N	N	N	N	N	N	N	Y	N	N	N	N	N	N	Y	Y	N	N	N	N	N	N	N	N	N	N	N	N	N	N	N	N	N	N	N	N	N	N	N	N	N
Enterogyrus malmbergi	N	N	Y	Y	N	N	N	N	N	N	N	N	N	Y	Y	Y	N	N	N	N	N	N	N	N	N	Y	N	N	Y	Y	N	Y	N	N	N	N	N	N	N	N	N	N	N	N	N	N	N	N	N
Lamellodiscus spari MH328204	N	Y	Y	N	N	N	N	N	N	N	N	N	Y	N	N	N	N	N	N	N	Y	N	N	N	N	N	N	N	N	N	N	N	N	N	N	Y	Y	Y	N	N	N	N	N	N	N	N	N	N	N
Paragyrodactylus variegatus NC_024754	N	N	Y	N	N	N	N	N	N	N	N	N	N	N	N	Y	N	N	N	N	N	N	Y	N	N	N	N	N	N	N	N	N	N	N	N	N	N	N	Y	N	N	N	N	N	N	N	N	N	N
Neobenedenia melleni JQ038228	Y	Y	Y	Y	Y	Y	Y	N	N	N	N	N	N	N	N	N	N	N	N	N	N	N	N	N	N	N	N	N	N	N	N	N	N	N	N	N	N	N	N	N	N	N	N	N	N	N	N	N	N
Gyrodactylus nyanzae MG970256	N	N	Y	N	N	N	N	N	N	N	N	N	N	N	N	Y	N	N	N	N	N	N	Y	N	N	N	N	N	N	N	N	N	N	N	N	N	N	N	N	Y	N	N	N	N	N	N	N	N	N
Eudiplozoon sp. DZ-2018 MG458328	N	N	Y	N	N	N	N	N	N	N	N	N	N	N	N	N	N	N	N	N	N	N	N	N	N	N	N	N	N	N	N	N	Y	N	N	N	N	N	N	N	N	N	N	N	N	Y	N	Y	N
Gyrodactylus gurleyi KU659806	N	Y	Y	N	N	N	N	N	N	N	N	N	N	N	N	Y	N	N	N	N	N	N	N	N	N	N	N	Y	N	N	N	N	N	Y	N	N	N	N	Y	N	N	N	N	N	N	N	N	N	N
Y: Yes; N: No
[truncated: 6 more columns]
