# Supplementary material for: Mitochondrial Genomes of Two Thaparocleidus Species (Platyhelminthes: Monogenea) Reveal the First rRNA Gene Rearrangement among the Neodermata
Source: Int J Mol Sci. 2019 Aug 28;20(17):4214. doi: 10.3390/ijms20174214 (PMC6747449; doi:10.3390/ijms20174214)
Supplement: Supplementary file 1 [file ijms-20-04214-s001.zip › Supplementary Table S2.xlsx]

## Sheet: Sheet1
ID	Organism	Order	Family	Full length (bp)	A (%)	T (%)	C (%)	G (%)	A+T (%)	G+C (%)	AT skew	GC skew
JQ038228.1	Neobenedenia melleni	Capsalidea	Capsalidae	13270	30.7	45.2	9.4	14.7	75.9	24.1	-0.192	0.223
NC_014291.1	Benedenia seriolae	Capsalidea	Capsalidae	13498	28.9	46.7	9.8	14.6	75.6	24.4	-0.236	0.193
NC_014591.1	Benedenia hoshinai	Capsalidea	Capsalidae	13554	28.7	45.4	11	14.9	74.1	25.9	-0.224	0.148
MN151339	Thaparocleidus varicus	Dactylogyridea	Dactylogyridae	14088	30.1	46.8	7.6	15.5	76.9	23.1	-0.217	0.341
MN151340	Thaparocleidus asoti	Dactylogyridea	Dactylogyridae	17493	32.1	46.6	7.3	14.1	78.7	21.4	-0.185	0.317
JQ038226.1	Cichlidogyrus sclerosus	Dactylogyridea	Dactylogyridae	15052	24.9	40.5	11.7	22.9	65.4	34.6	-0.238	0.324
MG970255.1	Cichlidogyrus halli	Dactylogyridea	Dactylogyridae	15047	25.4	38	13.2	23.2	63.4	36.4	-0.199	0.277
MG970257.1	Cichlidogyrus mbirizei	Dactylogyridea	Dactylogyridae	12921	23.5	37	16	23.5	60.5	39.5	-0.224	0.192
NC_018031.1	Tetrancistrum nebulosi	Dactylogyridea	Dactylogyridae	13392	27.2	38.2	13.1	21.5	65.4	34.6	-0.168	0.243
NC_035610.1	Dactylogyrus lamellatus	Dactylogyridea	Dactylogyridae	15187	27.5	43.1	9.9	19.5	70.6	29.4	-0.22	0.328
MN095192	Ancyrocephalus mogurndae	Dactylogyridea	Dactylogyridae	14760	24.9	35.1	16.7	23.2	60	39.9	-0.17	0.164
MN095193	Enterogyrus malmbergi	Dactylogyridea	Dactylogyridae	14107	27	42	10.2	20.8	69	31	-0.218	0.342
MH700477	Euryhaliotrema johnii	Dactylogyridea	Dactylogyridae	14132	27.5	38.5	12.9	21.1	66	34	-0.167	0.242
JQ038231.1	Pseudorhabdosynochus yangjiangensis	Dactylogyridea	Diplectanidae	12458	29.9	44.8	8	17.4	74.7	25.4	-0.2	0.372
MH328204.1	Lamellodiscus spari	Dactylogyridea	Diplectanidae	14614	31.5	45.3	7.9	15.4	76.8	23.3	-0.18	0.323
NC_039617.1	Lepidotrema longipenis	Dactylogyridea	Diplectanidae	15433	32.6	45.8	7.3	14.3	78.4	21.6	-0.169	0.326
KU659806.1	Gyrodactylus gurleyi	Gyrodactylidea	Gyrodactylidae	14771	29.2	42.9	11.1	16.9	72.1	28	-0.19	0.207
MG970256.1	Gyrodactylus nyanzae	Gyrodactylidea	Gyrodactylidae	14885	32.2	47.9	6.7	13.2	80.1	19.9	-0.195	0.331
NC_008815.1	Gyrodactylus salaris	Gyrodactylidea	Gyrodactylidae	14790	29.8	32.7	17.1	20.4	62.5	37.5	-0.045	0.086
NC_010976.1	Gyrodactylus derjavinoides	Gyrodactylidea	Gyrodactylidae	14741	33.1	35.1	14.2	17.6	68.2	31.8	-0.028	0.105
NC_024754.1	Paragyrodactylus variegatus	Gyrodactylidea	Gyrodactylidae	14517	30.4	45.8	9.5	14.2	76.2	23.7	-0.202	0.198
NC_030050.1	Gyrodactylus kobayashii	Gyrodactylidea	Gyrodactylidae	14786	29.7	41.9	11.1	17.3	71.6	28.4	-0.17	0.219
NC_030339.1	Aglaiogyrodactylus forficulatus	Gyrodactylidea	Gyrodactylidae	14371	30.2	44.9	9.8	15.1	75.1	24.9	-0.196	0.216
NC_031337.1	Gyrodactylus brachymystacis	Gyrodactylidea	Gyrodactylidae	14767	30.6	35.2	15.1	19.1	65.8	34.2	-0.069	0.116
NC_031438.1	Gyrodactylus parvae	Gyrodactylidea	Gyrodactylidae	14702	32.2	41.3	10.7	15.8	73.5	26.5	-0.123	0.194
NC_016950.1	Pseudochauhanea macrorchis	Mazocraeidea	Chauhaneidae	15031	29.9	41.6	10.7	17.8	71.5	28.5	-0.164	0.25
MG458326.1	Sindiplozoon sp. DZ-2018	Mazocraeidea	Diplozoidae	15254	18.6	49.6	8.7	23.1	68.2	31.8	-0.454	0.454
MG458327.1	Paradiplozoon opsariichthydis	Mazocraeidea	Diplozoidae	15385	19.3	48.1	10.5	22.2	67.4	32.7	-0.427	0.358
MG458328.1	Eudiplozoon sp. DZ-2018	Mazocraeidea	Diplozoidae	14334	23.6	47.8	9	19.6	71.4	28.6	-0.338	0.371
NC_009055.1	Microcotyle sebastis	Mazocraeidea	Microcotylidae	14407	29.3	41.1	9.7	19.7	70.4	29.4	-0.166	0.341
NC_016057.1	Polylabris halichoeres	Mazocraeidea	Microcotylidae	15527	29.5	43.2	9.1	18.2	72.7	27.3	-0.188	0.333
MK864098	Tetraonchus monenteron	Tetraonchidea	Tetraonchidae	14791	26.2	47.2	11.2	15.4	73.4	26.6	-0.286	0.159
NC_036305.1	Paratetraonchoides inermis	Tetraonchidea	Tetraonchoididae	14654	36.1	46.5	6	11.4	82.6	17.4	-0.126	0.312
