# Supplementary material for: Mitochondrial Genomes of Two Thaparocleidus Species (Platyhelminthes: Monogenea) Reveal the First rRNA Gene Rearrangement among the Neodermata
Source: Int J Mol Sci. 2019 Aug 28;20(17):4214. doi: 10.3390/ijms20174214 (PMC6747449; doi:10.3390/ijms20174214)
Supplement: Supplementary file 1 [file ijms-20-04214-s001.zip › Supplementary Table S3.xlsx]

## Sheet: geneStat
Family	Capsalidae	Capsalidae	Capsalidae	Dactylogyridae	Dactylogyridae	Dactylogyridae	Dactylogyridae	Dactylogyridae	Dactylogyridae	Dactylogyridae	Dactylogyridae	Dactylogyridae	Dactylogyridae	Diplectanidae	Diplectanidae	Diplectanidae	Gyrodactylidae	Gyrodactylidae	Gyrodactylidae	Gyrodactylidae	Gyrodactylidae	Gyrodactylidae	Gyrodactylidae	Gyrodactylidae	Gyrodactylidae	Chauhaneidae	Diplozoidae	Diplozoidae	Diplozoidae	Microcotylidae	Microcotylidae	Tetraonchidae	Tetraonchoididae
Order	Capsalidea	Capsalidea	Capsalidea	Dactylogyridea	Dactylogyridea	Dactylogyridea	Dactylogyridea	Dactylogyridea	Dactylogyridea	Dactylogyridea	Dactylogyridea	Dactylogyridea	Dactylogyridea	Dactylogyridea	Dactylogyridea	Dactylogyridea	Gyrodactylidea	Gyrodactylidea	Gyrodactylidea	Gyrodactylidea	Gyrodactylidea	Gyrodactylidea	Gyrodactylidea	Gyrodactylidea	Gyrodactylidea	Mazocraeidea	Mazocraeidea	Mazocraeidea	Mazocraeidea	Mazocraeidea	Mazocraeidea	Tetraonchidea	Tetraonchidea
Species	N_m	B_s	B_h	T_v	T_a	C_s	C_h	C_m	T_n	D_l	A_m	E_m	E_j	P_y	L_s	L_l	G_g	G_n	G_s	G_d	P_v	G_k	A_f	G_b	G_p	P_m	S_s	P_o	E_s	M_s	P_h	T_m	P_i
Length of PCGs (bp)
atp6	513	510	510	513	510	510	510	510	510	510	513	510	510	507	513	516	513	513	513	513	513	513	516	513	513	567	576	618	582	570	570	516	516
cox1	1557	1590	1590	1557	1554	1548	1584	1581	1560	1563	1572	1551	1587	1557	1557	1548	1548	1548	1548	1548	1548	1548	1530	1548	1548	1599	1573	1608	1572	1581	1584	1581	1593
cox2	576	582	582	627	625	576	573	576	579	571	573	597	579	585	582	576	582	576	582	582	582	582	576	582	582	636	591	627	630	642	639	588	573
cox3	648	648	648	672	672	646	646	646	648	654	654	675	646	588	651	654	639	639	639	639	639	639	645	639	639	756	762	780	756	756	756	654	651
cytb	1083	1089	1089	1077	1077	1077	1077	1077	1077	1083	1086	1077	1077	1089	1089	1089	1074	1077	1074	1074	1080	1074	1101	1074	1074	1161	1176	1164	1146	1161	1173	1077	1104
nad1	891	885	894	900	900	888	888	888	882	888	885	888	882	891	894	897	888	888	888	888	891	888	894	888	888	918	922	909	924	916	915	897	897
nad2	867	861	861	828	822	828	834	834	840	828	826	822	837	807	849	897	858	876	856	858	876	858	825	857	858	888	888	879	876	894	885	846	843
nad3	354	351	354	363	363	348	348	348	354	348	345	348	348	351	351	349	348	351	351	349	351	348	363	351	351	279	279	264	297	282	267	354	351
nad4	1218	1215	1197	1218	1245	1164	1215	1212	1218	1221	1215	1215	1209	1041	1176	1218	1209	1200	1209	1209	1209	1209	1203	1209	1206	1134	1251	1257	1242	1200	1233	1212	1215
nad4L	249	228	255	252	252	192	261	261	249	249	246	252	249	246	255	249	249	258	249	249	255	249	255	249	249	267	276	267	258	264	264	261	267
nad5	1551	1536	1530	1566	1572	1545	1545	N/A	1584	1569	1560	1554	1554	1249	1404	1527	1551	1557	1551	1551	1569	1554	1560	1551	1548	1572	1558	1540	1551	1553	1581	1527	1539
nad6	444	450	450	447	447	402	N/A	447	453	447	447	447	447	450	459	450	483	477	483	483	477	483	471	483	483	453	477	477	451	462	468	453	447
Length of rRNA genes (bp)
rrnL	945	982	956	940	934	950	940	939	966	947	944	953	950	987	952	973	954	971	957	961	960	955	928	957	948	977	979	965	974	975	982	943	949
rrnS	729	752	729	733	722	726	730	722	727	725	719	743	742	726	737	720	710	710	711	706	712	707	729	710	707	736	730	735	729	721	724	708	706
Putative start codon
atp6	ATG	ATG	ATG	ATG	ATG	ATG	ATG	ATG	ATG	ATG	ATG	ATG	GTG	ATG	ATG	ATG	ATG	ATG	ATG	ATG	ATG	ATG	ATG	ATG	ATG	ATG	ATG	ATT	GTG	ATG	ATG	ATG	ATG
cox1	ATG	ATG	ATG	ATT	ATG	ATG	ATG	ATG	ATG	GTG	GTG	ATG	ATG	ATG	GTG	GTG	ATG	ATG	ATG	ATG	ATG	ATG	ATG	ATG	ATG	ATG	TTG	ATG	ATG	GTG	GTG	ATG	GTG
cox2	ATG	ATG	ATG	GTG	ATG	ATG	ATG	ATG	ATG	ATG	ATG	ATG	GTG	ATG	ATG	ATG	ATG	TTG	ATG	ATG	TTG	ATG	ATG	ATG	ATG	ATG	ATG	ATG	ATG	ATG	ATG	ATG	ATG
cox3	ATG	ATG	ATG	ATG	ATG	ATG	ATG	ATG	ATG	ATG	ATG	ATG	ATG	TGA	ATG	ATG	ATG	ATG	ATG	ATG	ATG	ATG	ATG	ATG	ATG	ATG	ATG	ATG	ATG	ATG	ATG	ATG	ATG
cytb	ATG	ATG	ATG	ATG	ATG	ATG	ATG	ATG	ATG	ATG	ATG	ATG	ATG	ATG	ATG	ATG	ATG	ATG	ATG	ATG	ATG	ATG	ATG	ATG	ATG	ATG	TTG	ATG	GTG	ATG	ATG	ATG	ATG
nad1	ATG	ATG	ATG	GTG	ATG	GTG	GTG	GTG	ATG	ATG	ATG	ATG	ATG	ATG	ATG	GTG	ATG	GTG	ATG	ATG	GTG	ATG	ATG	ATG	ATG	ATG	TTG	ATG	ATG	ATG	ATG	ATG	ATG
nad2	TAT	GTG	ATT	ATG	ATG	ATG	ATG	GTG	ATG	GTG	ATA	ATG	ATG	ATG	ATT	TTG	ATG	ATG	ATG	ATG	ATG	ATG	ATT	ATG	ATG	ATG	TTG	ATT	ATG	ATG	ATG	ATG	ATG
nad3	ATG	ATG	ATG	ATG	ATG	GTG	GTG	GTG	ATG	GTG	ATG	ATG	ATG	ATG	ATG	ATG	ATG	ATG	ATG	ATG	ATG	ATG	ATG	ATG	ATG	ATG	GTT	ATG	ATG	ATG	ATG	ATG	ATG
nad4	ATG	ATG	ATG	TTG	ATG	ATG	ATG	ATG	ATG	ATG	ATG	ATG	ATG	ATG	ATG	ATG	ATG	ATG	ATG	ATG	ATG	ATG	ATT	ATG	ATG	ATG	GTG	ATG	ATG	ATA	ATG	ATG	ATG
nad4L	GTG	ATG	ATA	ATG	ATG	ATG	GTG	GTG	ATG	GTG	ATG	ATG	ATG	ATG	ATG	ATG	ATG	ATG	ATG	ATG	ATG	ATG	ATG	ATG	ATG	ATG	GTG	ATG	GTG	ATG	ATG	TTG	ATG
nad5	ATG	ATG	ATG	ATG	ATG	ATG	ATG	N/A	ATG	ATG	ATG	ATG	GTG	ATG	GTG	ATG	ATG	ATG	ATG	ATG	ATG	ATG	ATG	ATG	ATG	ATG	GTG	ATG	TTG	ATG	GTG	ATG	ATG
nad6	ATG	ATG	ATG	ATG	GTG	ATG	N/A	ATG	ATG	GTG	GTG	ATG	ATG	ATG	GTG	ATG	ATG	ATG	ATG	ATG	ATG	ATG	ATG	ATG	ATG	ATG	GTG	ATG	GTG	ATG	ATG	ATG	ATG
Putative terminal codon
atp6	TAA	TAG	TAA	TAA	TAG	TAG	TAG	TAG	TAG	TAG	TAG	TAA	TAG	TAA	TAG	TAA	TAA	TAA	TAA	TAA	TAA	TAG	TAA	TAG	TAG	TAG	TAG	TAA	TAA	TAA	TAG	TAG	TAA
cox1	TAA	TAA	TAA	TAG	TAG	TAG	TAG	TAA	TAG	TAG	TAG	TAG	TAA	TAA	TAG	TAA	TAA	TAA	TAA	TAA	TAA	TAA	TAG	TAA	TAA	TAG	T	TAG	TAA	TAA	TAA	TAA	TAA
cox2	TAA	TAG	TAA	TAA	T	TAG	TAA	TAA	TAG	T	TAA	TAA	TAG	TAG	TAA	TAG	TAA	TAA	TAA	TAA	TAA	TAA	TAG	TAG	TAA	TAA	TAG	TAG	TAG	TAG	TAA	TAA	TAA
cox3	TAA	TAA	TAA	TAA	TAA	T	T	T	TAG	TAG	TAG	TAA	T	TAA	TAA	TAA	TAA	TAA	TAA	TAA	TAA	TAA	TAA	TAA	TAA	TAA	TAA	TAG	TAA	TAA	TAG	TAA	TAA
cytb	TAG	TAG	TAA	TAA	TAA	TAG	TAA	TAG	TAG	TAA	TAG	TAA	TAA	TAA	TAG	TAG	TAA	TAA	TAG	TAA	TAA	TAA	TAG	TAA	TAA	TAG	TAG	TAA	TAG	TAG	TAA	TAA	TAA
nad1	TAA	TAG	TAG	TAA	TAA	TAG	TAG	TAG	TAG	TAA	TAG	TAG	TAG	TAA	TAA	TAG	TAA	TAA	TAA	TAA	TAA	TAG	TAG	TAG	TAG	TAA	T	TAG	TAG	T	TAG	TAG	TAA
nad2	TAA	TAA	TAG	TAA	TAA	TAG	TAG	TAG	TAG	TAG	T	TAG	TAG	TAG	TAA	TAA	TAA	TAA	T	TAA	TAA	TAG	TAG	TA	TAA	TAA	TAG	TAG	TAG	TAA	TAA	TAG	TAA
nad3	TAA	TAA	TAA	TAA	TAA	TAG	TAA	TAG	TAG	TAG	TAG	TAG	TAG	TAA	TAG	T	TAG	TAA	TAG	T	TAA	TAG	TAA	TAG	TAA	TAA	TAG	TAA	TAA	TAA	TAG	TAA	TAA
nad4	TAA	TAA	TAA	TAA	TAG	TAG	TAG	TAG	TAG	TAA	TAG	TAG	TAG	TAA	TAG	TAA	TAA	TAA	TAA	TAA	TAA	TAA	TAG	TAA	TAA	TAG	TAG	TAG	TAG	TAA	TAA	TAG	TAA
nad4L	TAA	TAA	TAA	TAG	TAG	TAG	TAG	TAG	TAA	TAA	TAG	TAG	TAG	TAA	TAG	TAG	TAA	TAA	TAA	TAA	TAA	TAA	TAA	TAA	TAA	TAA	TAG	TAG	TAG	TAG	TAG	TAG	TAG
nad5	TAG	TAA	TAA	TAA	TAA	TAA	TAG	N/A	TAG	TAA	TAG	TAG	TAA	A	TAA	TAA	TAG	TAG	TAG	TAA	TAG	TAG	TAA	TAA	TAG	TAG	T	T	TAG	TA	TAG	TAA	TAA
nad6	TAG	TAA	TAG	TAG	TAA	TAG	N/A	TAA	TAG	TAG	TAG	TAA	TAA	TAA	TAA	TAA	TAG	TAA	TAA	TAA	TAA	TAA	TAA	TAA	TAG	TAG	TAG	TAA	T	TAA	TAG	TAA	TAA
AT skew
atp6	-0.251	-0.323	-0.275	-0.297	-0.29	-0.371	-0.242	-0.42	-0.315	-0.322	-0.282	-0.382	-0.325	-0.279	-0.375	-0.325	-0.301	-0.328	-0.119	-0.122	-0.272	-0.296	-0.277	-0.181	-0.221	-0.308	-0.568	-0.538	-0.396	-0.218	-0.23	-0.43	-0.232
cox1	-0.246	-0.277	-0.281	-0.32	-0.293	-0.32	-0.273	-0.291	-0.235	-0.291	-0.258	-0.265	-0.227	-0.266	-0.286	-0.261	-0.313	-0.254	-0.109	-0.094	-0.262	-0.25	-0.242	-0.174	-0.22	-0.21	-0.432	-0.431	-0.316	-0.215	-0.25	-0.325	-0.193
cox2	-0.135	-0.176	-0.145	-0.216	-0.202	-0.172	-0.116	-0.091	-0.138	-0.238	-0.172	-0.16	-0.156	-0.159	-0.249	-0.178	-0.184	-0.256	-0.063	-0.075	-0.222	-0.17	-0.166	-0.096	-0.152	-0.078	-0.444	-0.445	-0.318	-0.024	-0.151	-0.264	-0.188
cox3	-0.263	-0.289	-0.307	-0.311	-0.372	-0.406	-0.358	-0.398	-0.204	-0.313	-0.257	-0.336	-0.29	-0.365	-0.331	-0.324	-0.266	-0.277	-0.097	-0.041	-0.295	-0.226	-0.271	-0.111	-0.203	-0.285	-0.482	-0.495	-0.322	-0.206	-0.188	-0.399	-0.213
cytb	-0.251	-0.246	-0.279	-0.292	-0.297	-0.29	-0.273	-0.275	-0.22	-0.288	-0.196	-0.312	-0.258	-0.259	-0.3	-0.251	-0.23	-0.255	-0.083	-0.048	-0.196	-0.216	-0.252	-0.088	-0.157	-0.191	-0.46	-0.486	-0.357	-0.19	-0.206	-0.352	-0.181
nad1	-0.301	-0.314	-0.26	-0.298	-0.29	-0.35	-0.303	-0.322	-0.229	-0.356	-0.289	-0.276	-0.22	-0.276	-0.295	-0.249	-0.315	-0.31	-0.166	-0.09	-0.332	-0.257	-0.296	-0.187	-0.245	-0.294	-0.575	-0.584	-0.412	-0.261	-0.285	-0.391	-0.226
nad2	-0.205	-0.319	-0.263	-0.348	-0.293	-0.4	-0.271	-0.37	-0.218	-0.324	-0.295	-0.37	-0.242	-0.279	-0.281	-0.259	-0.245	-0.242	-0.069	-0.067	-0.287	-0.276	-0.327	-0.117	-0.137	-0.167	-0.552	-0.557	-0.411	-0.163	-0.234	-0.464	-0.193
nad3	-0.21	-0.309	-0.279	-0.247	-0.233	-0.439	-0.406	-0.324	-0.207	-0.271	-0.306	-0.325	-0.249	-0.245	-0.162	-0.211	-0.344	-0.26	-0.16	-0.122	-0.3	-0.323	-0.258	-0.167	-0.288	-0.181	-0.53	-0.43	-0.308	-0.259	-0.357	-0.365	-0.165
nad4	-0.233	-0.289	-0.28	-0.322	-0.314	-0.399	-0.268	-0.355	-0.248	-0.366	-0.261	-0.343	-0.272	-0.264	-0.292	-0.253	-0.228	-0.214	-0.071	-0.037	-0.279	-0.205	-0.214	-0.1	-0.149	-0.191	-0.538	-0.595	-0.441	-0.208	-0.297	-0.443	-0.165
nad4L	-0.228	-0.207	-0.236	-0.304	-0.274	-0.44	-0.425	-0.497	-0.282	-0.318	-0.2	-0.394	-0.318	-0.216	-0.298	-0.232	-0.277	-0.219	-0.16	-0.135	-0.263	-0.223	-0.111	-0.148	-0.229	-0.175	-0.482	-0.42	-0.377	-0.246	-0.177	-0.461	-0.246
nad5	-0.2	-0.27	-0.254	-0.262	-0.256	-0.273	-0.274	N/A	-0.165	-0.306	-0.173	-0.217	-0.212	-0.145	-0.242	-0.192	-0.226	-0.224	-0.058	-0.029	-0.251	-0.208	-0.261	-0.078	-0.131	-0.177	-0.571	-0.551	-0.462	-0.195	-0.235	-0.281	-0.139
nad6	-0.261	-0.295	-0.312	-0.303	-0.328	-0.359	N/A	-0.306	-0.26	-0.309	-0.273	-0.265	-0.373	-0.223	-0.243	-0.275	-0.215	-0.281	-0.086	-0.076	-0.255	-0.213	-0.189	-0.089	-0.155	-0.253	-0.629	-0.569	-0.475	-0.269	-0.262	-0.392	-0.177
rRNAs(+)	-0.057	-0.12	-0.113	-0.019	-0.066	-0.114	-0.065	-0.047	-0.012	-0.049	-0.018	-0.057	0.002	-0.027	-0.073	-0.084	-0.077	-0.057	0.01	0.001	-0.084	-0.054	-0.041	-0.004	-0.055	-0.013	-0.245	-0.234	-0.188	-0.068	-0.06	-0.114	0.035
rrnL	-0.07	-0.13	-0.141	-0.029	-0.063	-0.109	-0.083	-0.051	-0.021	-0.056	-0.046	-0.045	-0.022	-0.032	-0.078	-0.102	-0.111	-0.078	-0.002	-0.019	-0.103	-0.086	-0.054	-0.006	-0.076	-0.012	-0.257	-0.23	-0.195	-0.11	-0.082	-0.138	0.006
rrnS	-0.041	-0.107	-0.074	-0.005	-0.071	-0.121	-0.042	-0.041	0.002	-0.04	0.021	-0.074	0.033	-0.021	-0.067	-0.059	-0.03	-0.028	0.026	0.028	-0.06	-0.01	-0.025	-0.002	-0.027	-0.014	-0.229	-0.24	-0.18	-0.01	-0.032	-0.082	0.075
tRNAs(+)	-0.078	-0.106	-0.096	-0.067	-0.057	-0.116	-0.08	-0.089	-0.081	-0.12	-0.113	-0.108	-0.047	-0.07	-0.083	-0.041	-0.076	-0.086	-0.026	-0.01	-0.112	-0.076	-0.072	-0.008	-0.046	-0.097	-0.278	-0.233	-0.181	-0.086	-0.062	-0.084	0.013
GC skew
atp6	0.07	0.132	0.027	0.317	0.398	0.282	0.2	0.233	0.089	0.248	0.209	0.341	0.219	0.29	0.254	0.328	0.13	0.296	0	-0.007	0.101	0.244	0.086	0.028	0.027	0.176	0.445	0.372	0.253	0.108	0.108	0.153	0.175
cox1	0.218	0.225	0.184	0.252	0.265	0.304	0.246	0.158	0.167	0.236	0.159	0.319	0.203	0.332	0.272	0.31	0.202	0.291	0.012	0.087	0.2	0.151	0.195	0.068	0.188	0.215	0.309	0.301	0.208	0.272	0.255	0.18	0.308
cox2	0.25	0.162	0.132	0.333	0.37	0.269	0.304	0.187	0.257	0.359	0.264	0.388	0.288	0.45	0.412	0.321	0.189	0.348	0.115	0.117	0.288	0.234	0.202	0.117	0.284	0.192	0.437	0.407	0.375	0.275	0.234	0.333	0.348
cox3	0.329	0.15	0.188	0.429	0.479	0.397	0.333	0.182	0.267	0.309	0.134	0.354	0.172	0.469	0.405	0.439	0.25	0.459	0.045	0.063	0.221	0.218	0.173	0.084	0.21	0.297	0.328	0.356	0.407	0.328	0.295	0.202	0.364
cytb	0.242	0.186	0.166	0.314	0.342	0.246	0.274	0.132	0.194	0.291	0.105	0.309	0.209	0.363	0.232	0.29	0.239	0.372	0.109	0.152	0.224	0.183	0.238	0.122	0.211	0.214	0.452	0.361	0.335	0.29	0.328	0.102	0.255
nad1	0.312	0.302	0.197	0.385	0.33	0.382	0.329	0.226	0.304	0.433	0.293	0.367	0.356	0.498	0.399	0.489	0.197	0.397	0.123	0.112	0.284	0.239	0.295	0.201	0.24	0.39	0.56	0.49	0.439	0.442	0.5	0.148	0.439
nad2	0.189	0.218	0.167	0.462	0.47	0.548	0.432	0.252	0.234	0.419	0.173	0.354	0.306	0.344	0.33	0.205	0.212	0.361	0.103	0.165	0.24	0.29	0.266	0.113	0.256	0.209	0.609	0.5	0.458	0.339	0.393	0.184	0.529
nad3	0.429	0.079	0.189	0.526	0.69	0.45	0.479	0.348	0.47	0.604	0.333	0.562	0.305	0.641	0.514	0.543	0.326	0.452	0.094	0.126	0.27	0.468	0.386	0.068	0.356	0.42	0.696	0.436	0.605	0.532	0.618	0.075	0.238
nad4	0.156	0.127	0.057	0.339	0.343	0.308	0.261	0.174	0.266	0.285	0.1	0.318	0.181	0.273	0.301	0.237	0.189	0.408	0.073	0.064	0.18	0.239	0.119	0.154	0.218	0.325	0.472	0.409	0.452	0.301	0.386	0.131	0.279
nad4L	0.362	0.143	0.117	0.422	0.49	0.463	0.31	0.34	0.139	0.457	0.165	0.532	0.165	0.5	0.433	0.478	0.18	0.417	0.15	0.156	0.298	0.214	0.123	0.075	0.053	0.344	0.797	0.432	0.627	0.684	0.745	0.265	0.692
nad5	0.217	0.182	0.056	0.443	0.517	0.414	0.3	N/A	0.333	0.397	0.152	0.328	0.367	0.367	0.367	0.413	0.199	0.338	0.091	0.068	0.183	0.224	0.225	0.138	0.173	0.287	0.592	0.433	0.48	0.443	0.44	0.131	0.297
nad6	0.287	0.218	0.245	0.473	0.475	0.443	N/A	0.165	0.163	0.474	0.279	0.415	0.374	0.524	0.485	0.41	0.414	0.494	0.119	0.172	0.226	0.375	0.259	0.197	0.376	0.322	0.606	0.478	0.5	0.422	0.424	0.117	0.379
rRNAs(+)	0.191	0.179	0.156	0.288	0.305	0.297	0.259	0.15	0.24	0.298	0.195	0.279	0.228	0.3	0.257	0.264	0.144	0.227	0.085	0.108	0.144	0.17	0.239	0.105	0.135	0.201	0.314	0.269	0.302	0.263	0.244	0.19	0.265
rrnL	0.188	0.181	0.161	0.291	0.325	0.33	0.277	0.193	0.263	0.336	0.191	0.296	0.247	0.306	0.259	0.288	0.162	0.231	0.06	0.082	0.15	0.195	0.259	0.101	0.145	0.247	0.349	0.296	0.319	0.294	0.263	0.188	0.28
rrnS	0.196	0.177	0.149	0.282	0.278	0.255	0.236	0.098	0.213	0.254	0.2	0.258	0.206	0.289	0.254	0.233	0.123	0.219	0.116	0.146	0.136	0.139	0.212	0.11	0.122	0.143	0.269	0.235	0.281	0.223	0.217	0.193	0.247
tRNAs(+)	0.214	0.241	0.22	0.313	0.325	0.207	0.225	0.207	0.228	0.326	0.187	0.296	0.243	0.329	0.338	0.309	0.197	0.262	0.169	0.17	0.188	0.215	0.232	0.161	0.192	0.254	0.395	0.307	0.321	0.315	0.264	0.232	0.269
AT content
atp6	72.3	74.7	71.4	76	77.8	61.8	61.5	55.5	64.7	67.6	58.1	67.3	63.4	75.5	75.5	74	73.1	78.9	60.6	70.2	78.8	73.7	72.9	64.7	71.6	70.9	70	66.5	72.9	70.9	72.5	72.1	81.2
cox1	71.4	70.3	70	70.6	70.1	63.5	62.3	59.5	63.8	67	59.3	66.4	63.4	69.8	70.9	70.4	69.6	73.6	58.3	65.1	71	68.3	69.4	62.7	69.8	66.9	64.5	64.3	66.4	67.5	68.3	69.7	75.1
cox2	72.2	69.2	68.7	70.9	70.6	62.5	60.4	57.2	63.8	63.4	57.8	65	59.7	70.7	69.6	71.3	69.9	76.6	62.7	66.2	72	69.9	70	66.2	72.2	68.9	66.3	65.6	67	66	68.5	68.8	76.9
cox3	77.4	76.4	75.3	76.1	74.8	64	62.3	57.5	65.9	66.4	60.1	66	66.7	75	75.7	78.7	72.5	79.1	61.3	68	75.9	72	74.9	66.5	74.6	68.8	66.4	66.5	71.4	69.3	72.6	72.8	83.1
cytb	71	70.9	70.1	74	72.9	63.1	62.3	57.7	64.6	68	58.9	66.6	64.1	70.9	71.1	73.1	67.7	75.7	59.7	63.9	71.9	67	69.5	62.5	70	66.7	67.1	67.2	70.9	66.2	68.5	71.7	77.6
nad1	75.2	73.8	70.5	76.9	75.8	67.6	63.6	60.2	66.7	68.3	57.6	69	66.6	74.1	74	75.1	71.4	78.7	59.7	68.6	74	72.2	74.9	67.6	72.8	70.3	69.5	67.2	70	69.1	72.5	72.8	80.9
nad2	79.3	79.8	79.1	81.1	79.8	63.7	63.8	58.7	65.5	70.1	58.7	69.1	65.2	77	79.3	81.5	77.6	86.5	62.5	71	82.9	75.1	83.2	67.1	80	74.1	68.3	70.9	71.3	73.2	74.7	76.2	87.9
nad3	82.2	78.4	79.1	79.1	80.5	65.5	65.8	62.1	67	71	62.6	69.9	72.7	77.7	78.9	79.9	72.8	82.4	60.4	70.4	78.9	73	75.8	66.3	75.2	75.2	71.6	70.5	71.1	72.7	74.6	77.4	88.1
nad4	79	80.5	78.2	79.6	77.3	63.2	62.9	60.7	63.3	69.8	55.7	67.6	64.3	74.4	75.4	76.8	73.3	82.2	60.3	67.5	76.6	72.7	73.4	63.4	75.6	70.5	68.5	68	72	71.2	72	72.9	83.8
nad4L	81.1	78.5	69.8	82.2	79.8	65.1	66.7	64	68.3	71.9	63	69.4	68.3	78.9	73.7	81.5	75.5	81.4	67.9	74.3	77.6	77.5	77.6	67.9	77.1	77.1	71.4	72.3	77.1	78.4	79.2	73.9	85.4
nad5	80	77.1	75.4	77.5	77.1	64.7	62.4	N/A	65.9	71.5	57.5	69.2	65.7	76.2	76.1	78.2	71.1	81.6	58.8	66.8	77.1	71.8	77.5	63.1	74.6	71.4	69.2	67.4	71.9	69.8	71.1	73.9	85.8
nad6	80.4	80.6	78.2	79.6	77.9	65.2	N/A	59.3	66.2	74.5	59.1	72.5	70.6	76.7	78.8	76.7	76	83.5	67	73.5	80.5	76.8	75.4	69.6	77.4	73.3	71.3	71.9	75.1	72.3	71.8	75.5	87
rRNAs(+)	75.1	75.3	73.3	76.5	75.6	62.6	65.3	61.9	66.6	68.3	60.9	67.9	65.9	76.9	73.8	75.5	73.3	78.5	67	70	75.1	73	76.5	69.1	74.5	69.7	69.1	66.6	71	70.9	72.8	71	81.3
rrnL	75.7	75.9	74.1	76.3	74.9	62.6	65.6	63	67.7	69.8	61.7	68.1	66.7	75.2	74.4	75.7	74.7	77.7	68.5	69.4	75	74.2	75.9	70	75.3	70.6	69.2	67	71.7	71.5	72.1	72.3	82.7
rrnS	74	74.4	72.3	76.8	76.6	62.6	64.9	60.3	65.1	66.4	59.7	67.7	64.7	79.1	72.7	75	71.4	79.4	64.9	70.8	75.3	71.5	77.3	68	73.2	68.6	68.9	65.8	70.2	70.1	73.9	69.2	79.3
tRNAs(+)	73.7	75.4	74.8	76.5	76.8	63.8	63.5	61.1	65.5	68.2	58.9	71.3	65.7	76.2	74.6	77.2	72.5	77.7	68.1	69.9	73.4	72.5	74.3	68.6	73.2	70	66.5	64.6	69.6	71.5	71.2	71.8	82.6
GC content
atp6	27.7	25.3	28.6	24	22.2	38.2	38.2	44.6	35.3	32.4	41.9	32.8	36.7	24.5	24.6	25.9	26.9	21	39.4	29.8	21.3	26.3	27.1	35.3	28.4	29.1	30	33.5	27.1	29.1	27.6	27.9	18.8
cox1	28.6	29.7	30.1	29.4	29.9	36.5	37.7	40.6	36.2	33	40.7	33.5	36.6	30.2	29.1	29.6	30.4	26.5	41.7	35	29	31.6	30.5	37.3	30.3	33.1	35.6	35.8	33.6	32.4	31.7	30.2	24.9
cox2	27.8	30.8	31.3	29.2	29.5	37.5	39.6	42.7	36.3	36.6	42.2	35	40.2	29.2	30.4	28.6	30.1	23.4	37.3	33.8	28	30.1	30.1	33.8	27.9	31.2	33.7	34.4	33	34	31.5	31.1	23
cox3	22.6	23.6	24.7	23.9	25.1	35.9	37.6	42.4	34.1	33.6	39.9	34	33.3	25	24.3	21.3	27.5	20.8	38.7	32.1	24.1	28.1	25.1	33.5	25.3	31.2	33.6	33.5	28.6	30.7	27.4	27.3	16.9
cytb	29	29.1	29.9	26	27.1	36.9	37.4	42.4	35.5	32.1	41.1	33.3	35.9	29.1	28.9	27	32.3	24.2	40.3	36.1	28.1	33.1	30.5	37.5	30	33.3	32.9	32.8	29.2	33.2	31.5	28.3	22.3
nad1	24.8	26.3	29.6	23.1	24.2	32.4	35.9	39.8	33.3	31.7	42.5	31	33.5	25.9	26	24.9	28.6	21.3	40.3	31.2	26	27.8	25	32.5	27.3	29.6	30.6	32.8	30	30.9	27.6	27.2	19.1
nad2	20.7	20.2	20.9	18.9	20.2	36.3	35.5	41.4	34.5	30	41.3	30.9	34.8	23.1	20.7	18.5	22.5	13.5	37.5	29	17.1	25	16.9	32.9	20.1	25.9	31.7	29.1	28.7	26.7	25.3	23.8	12.1
nad3	17.8	21.7	20.9	21	19.5	34.5	34.2	38	33.1	29	37.4	30.2	27.3	22.2	21.1	20.1	27.3	17.6	39.6	29.5	21.1	27	24.2	33.6	24.8	24.8	28.3	29.5	28.9	27.3	25.5	22.6	12
nad4	21.1	19.4	21.8	20.3	22.8	36.8	36.5	39.4	36.7	30.2	44.3	32.3	35.7	25.6	24.6	23.3	26.7	17.7	39.7	32.5	23.4	27.4	26.6	36.6	24.3	29.6	31.5	32.1	27.9	28.9	28	27.1	16.2
nad4L	18.9	21.5	30.2	17.9	20.3	34.9	33.3	36	31.8	28.1	36.9	30.5	31.8	21.2	26.3	18.5	24.5	18.6	32.2	25.7	22.3	22.5	22.3	32.2	22.8	22.9	28.6	27.8	22.9	21.6	20.9	26.1	14.6
nad5	19.9	22.9	24.6	22.5	22.9	35.4	37.5	N/A	34.1	28.5	42.5	30.9	34.4	23.8	23.8	21.9	28.8	18.4	41.1	33.2	23	28.1	22.5	36.9	25.4	28.6	30.8	32.5	28.1	30.2	28.9	26	14.2
nad6	19.6	19.4	21.8	20.4	22.1	34.8	N/A	40.7	33.7	25.5	41	27.6	29.3	23.4	21.1	23.3	24	16.6	32.9	26.5	19.4	23.1	24.6	30.4	22.5	26.8	28.8	28.1	24.8	27.7	28.2	24.5	12.9
rRNAs(+)	25	24.7	26.7	23.5	24.4	37.3	34.5	38.1	33.4	31.7	39.2	32.1	34.2	23.2	26.3	24.5	26.7	21.5	33	30	24.8	27	23.4	30.8	25.6	30.3	30.9	33.4	28.9	28.5	27.2	29.1	18.7
rrnL	24.2	24.2	26	23.7	25.1	37.3	34.1	36.9	32.3	30.2	38.3	31.9	33.2	24.8	25.6	24.2	25.3	22.2	31.5	30.5	25	25.8	24.1	30	24.6	29.4	30.7	32.9	28.4	27.9	27.9	27.6	17.3
rrnS	25.9	25.5	27.7	23.2	23.4	37.3	34.8	39.6	35	33.7	40.3	32.3	35.3	20.9	27.3	25	28.6	20.5	35	29.2	24.7	28.6	22.6	31.9	26.7	31.4	31.1	34.2	29.8	29.3	26.1	30.8	20.7
tRNAs(+)	26.3	24.6	25.1	23.5	23.1	36.1	36.3	38.8	34.5	31.7	41.1	28.7	34.3	23.8	25.4	22.8	27.5	22.3	31.8	30.1	26.6	27.5	25.7	31.5	26.8	30	33.6	35.5	30.3	28.6	28.8	28.3	17.4
N/A: Not Available; tRNAs: concatenated tRNA genes; rRNAs: concatenated rRNA genes; +: major strand; -: minus strand
N_m: Neobenedenia melleni JQ038228.1
B_s: Benedenia seriolae NC_014291.1
B_h: Benedenia hoshinai NC_014591.1
T_v: Thaparocleidus varicus Thaparo_varicus
T_a: Thaparocleidus asoti Thaparo_s_asoti
C_s: Cichlidogyrus sclerosus JQ038226.1
C_h: Cichlidogyrus halli MG970255.1
C_m: Cichlidogyrus mbirizei MG970257.1
T_n: Tetrancistrum nebulosi NC_018031.1
D_l: Dactylogyrus lamellatus NC_035610.1
A_m: Ancyrocephalus mogurndae Ancyroc_gurndae
E_m: Enterogyrus malmbergi Enterog_lmbergi
E_j: Euryhaliotrema johnii Euryhal__johnii
P_y: Pseudorhabdosynochus yangjiangensis JQ038231.1
L_s: Lamellodiscus spari MH328204.1
L_l: Lepidotrema longipenis NC_039617.1
G_g: Gyrodactylus gurleyi KU659806.1
G_n: Gyrodactylus nyanzae MG970256.1
G_s: Gyrodactylus salaris NC_008815.1
G_d: Gyrodactylus derjavinoides NC_010976.1
P_v: Paragyrodactylus variegatus NC_024754.1
G_k: Gyrodactylus kobayashii NC_030050.1
A_f: Aglaiogyrodactylus forficulatus NC_030339.1
G_b: Gyrodactylus brachymystacis NC_031337.1
G_p: Gyrodactylus parvae NC_031438.1
P_m: Pseudochauhanea macrorchis NC_016950.1
S_s: Sindiplozoon sp. DZ-2018 MG458326.1
P_o: Paradiplozoon opsariichthydis MG458327.1
E_s: Eudiplozoon sp. DZ-2018 MG458328.1
M_s: Microcotyle sebastis NC_009055.1
P_h: Polylabris halichoeres NC_016057.1
T_m: Tetraonchus monenteron Tetraon_enteron
P_i: Paratetraonchoides inermis NC_036305.1
