# Supplementary material for: Mitochondrial Genomes of Two Thaparocleidus Species (Platyhelminthes: Monogenea) Reveal the First rRNA Gene Rearrangement among the Neodermata
Source: Int J Mol Sci. 2019 Aug 28;20(17):4214. doi: 10.3390/ijms20174214 (PMC6747449; doi:10.3390/ijms20174214)
Supplement: Supplementary file 1 [file ijms-20-04214-s001.zip › Supplementary Table S5.xlsx]

## Sheet: Sheet1
ID	Organism	Order	Family	Full length (bp)	A (%)	T (%)	C (%)	G (%)	A+T (%)	G+C (%)	AT skew	GC skew
AY841871.1	Ancyrocephalus mogurndae	Dactylogyridea	Dactylogyridae	814	23.7	26.3	20.5	29.5	50	50	-0.052	0.179
AY033941.1	Benedenia seriolae	Capsalidea	Capsalidae	818	27.6	30.9	16	25.4	58.5	41.4	-0.056	0.227
HQ010025.1	Cichlidogyrus halli	Dactylogyridea	Dactylogyridae	843	23.5	27.5	19.6	29.4	51	49	-0.079	0.201
MH767401.1	Cichlidogyrus sclerosus	Dactylogyridea	Dactylogyridae	766	21.8	28.5	20	29.8	50.3	49.8	-0.132	0.197
DQ665960.1	Crenobia alpina	Tricladida	Planariidae	1622	27.4	29	16.5	27	56.4	43.5	-0.028	0.243
KX369218.1	Dactylogyrus lamellatus	Dactylogyridea	Dactylogyridae	1214	18.5	30.6	23.7	27.2	49.1	50.9	-0.248	0.068
MN152976	Enterogyrus malmbergi	Dactylogyridea	Dactylogyridae	828	22	27.3	21.1	29.6	49.3	50.7	-0.108	0.167
AF382037.1	Eudiplozoon nipponicum	Mazocraeidea	Diplozoidae	928	21	28.1	20.8	30.1	49.1	50.9	-0.145	0.182
EU836193.1	Euryhaliotrema johnii	Dactylogyridea	Dactylogyridae	796	23.4	27.9	19.2	29.5	51.3	48.7	-0.088	0.211
KP325622.1	Gyrodactylus brachymystacis	Gyrodactylidea	Gyrodactylidae	1282	27.1	28.4	20.1	24.4	55.5	44.5	-0.024	0.096
AJ132259.1	Gyrodactylus derjavinoides	Gyrodactylidea	Gyrodactylidae	1286	26.5	29.2	20.9	23.3	55.7	44.2	-0.049	0.053
KC922453.1	Gyrodactylus gurleyi	Gyrodactylidea	Gyrodactylidae	1284	26.3	30.2	20.2	23.2	56.5	43.4	-0.069	0.068
KC922452.1	Gyrodactylus kobayashii	Gyrodactylidea	Gyrodactylidae	1294	25	29.8	21.6	23.6	54.8	45.2	-0.089	0.046
EF450249.1	Gyrodactylus parvae	Gyrodactylidea	Gyrodactylidae	1223	26.7	30.7	19.1	23.5	57.4	42.6	-0.068	0.106
DQ823390.1	Gyrodactylus salaris	Gyrodactylidea	Gyrodactylidae	1299	26.6	29.4	19.8	24.2	56	44	-0.051	0.101
DQ054823.1	Lamellodiscus spari	Dactylogyridea	Diplectanidae	840	21	29.4	19.9	29.8	50.4	49.7	-0.168	0.199
DQ054827.1	Lepidotrema longipenis	Dactylogyridea	Diplectanidae	906	19	26	21.3	33.7	45	55	-0.157	0.225
AF382051.1	Microcotyle sebastis	Mazocraeidea	Microcotylidae	913	21.1	28.1	19.9	30.8	49.2	50.7	-0.142	0.214
EU707805.1	Neobenedenia melleni	Capsalidea	Capsalidae	835	26.1	29.9	17.8	26.1	56	43.9	-0.068	0.188
KJ659701.1	Obama sp. MAP-2014	Tricladida	Geoplanidae	1613	27.1	27.3	17	26.1	54.4	43.1	-0.003	0.212
DQ098890.1	Paradiplozoon opsariichthydis	Mazocraeidea	Diplozoidae	822	21.3	31.6	20.3	26.8	52.9	47.1	-0.195	0.137
KF680221.1	Paragyrodactylus variegatus	Gyrodactylidea	Gyrodactylidae	1139	25.5	32.5	20.5	21.4	58	41.9	-0.12	0.023
MK881305	Paratetraonchoides inermis	Tetraonchidea	Tetraonchoididae	856	22.3	29.1	18.3	30.3	51.4	48.6	-0.132	0.245
HM545906.1	Polylabris sp. JYW-2010	Mazocraeidea	Microcotylidae	1610	23.3	30.8	21.5	24.4	54.1	45.9	-0.139	0.064
DQ098898.1	Sindiplozoon ctenopharyngodoni	Mazocraeidea	Diplozoidae	834	19.5	31.3	21.2	27.9	50.8	49.1	-0.231	0.137
HM545909.1	Tetrancistrum nebulosi	Dactylogyridea	Dactylogyridae	1108	21.4	29.2	22.7	26.6	50.6	49.3	-0.155	0.079
AJ969953.1	Tetraonchus monenteron	Tetraonchidea	Tetraonchidae	647	23.2	26.7	20.1	30	49.9	50.1	-0.071	0.198
MG601545.1	Thaparocleidus asoti	Dactylogyridea	Dactylogyridae	839	22.3	27.3	21.5	29	49.6	50.5	-0.101	0.149
MH094192.1	Thaparocleidus varicus	Dactylogyridea	Dactylogyridae	827	23.5	28.4	20.4	27.7	51.9	48.1	-0.096	0.151
